# Supplementary material for: Cationic microparticles inhibit local sterile inflammation in tissue injuries
Source: Regen Biomater. 2025 Dec 31;13:rbaf135. doi: 10.1093/rb/rbaf135 (PMC12900541; doi:10.1093/rb/rbaf135)
Supplement: rbaf135_Supplementary_Data [file rbaf135_supplementary_data.zip]

Archive with 1 entries (1 files):
- Revision_SI_Cationic Microparticles Inhibit Sterile Inflammation in Tissue Injuries_clean_26 Dec 2026.docx
